# Supplementary material for: Recurrent Duplication and Diversification of Acrosomal Fertilization Proteins in Abalone
Source: Front Cell Dev Biol. 2022 Apr 7;10:795273. doi: 10.3389/fcell.2022.795273 (PMC9022041; doi:10.3389/fcell.2022.795273)
Supplement: Supplementary file 1 [file DataSheet1.ZIP]

Archive with 2 entries (2 files):
- SupplementaryFile_1.asv
- __MACOSX/._SupplementaryFile_1.asv
