# Supplementary material for: Recurrent Duplication and Diversification of Acrosomal Fertilization Proteins in Abalone
Source: Front Cell Dev Biol. 2022 Apr 7;10:795273. doi: 10.3389/fcell.2022.795273 (PMC9022041; doi:10.3389/fcell.2022.795273)
Supplement: Supplementary file 1 [file DataSheet1.ZIP › SupplementaryFile_1.asv]

x = [-2.454,-0.883,-3.62,-4.23,-2.437,-2.424,-1.303,1.098,-1.755,-3.962,-1.058,-0.735,-4.316,-3.681,-0.383,-2.096,-5.078,-2.816,-0.398,-3.208,-5,-1.84,-0.775,-4.241,-4.123,-0.529,-1.464,-3.914,-1.211,0.929,-1.836,-1.466,1.873,0.732,-2.27,0.114,2.195,5.068,5.882,7.054,9.812,9.417,12.152,10.106,6.972,9.135,10.277,6.631,5.705,8.653,7.361,4.045,5.674,8.128,5.334,3.339,6.397,7.226,4.452,3.218,2.767,0.626,-1.376,-2.268,-2.805,-5.067,-6.913,-7.816,-8.409,-11.004,-12.857,-13.073,-14.018,-16.82,-17.915,-17.221,-15.882,-12.099,-11.213,-9.571,-12.408,-12.581,-8.812,-8.116,-10.6,-8.944,-5.655,-7.202,-8.53,-5.052,-3.775,-6.433,-5.441,-1.846,-2.475,-1.322,1.989,2.403,1.892,4.587,6.987,6.236,7.326,10.705,10.926,10.708,13.56,15.584,15.856,16.033,13.281,10.587,13.04,13.864,16.598,16.94,14.885,16.868,15.747,15.992,13.695,11.148,11.128,10.562,7.843,5.981,6.521,3.338,2.929,1.649,5.115,6.991,8.306,5.753,7.305,7.493,10.875]
y = [54.684,51.28,49.002,47.042,43.871,42.853,39.538,39.279,37.932,40.887,43.199,41.531,42.451,46.089,46.142,44.636,46.94,49.977,48.937,47.677,51.004,53.015,50.749,51.151,54.934,54.788,52.833,55.629,58.281,55.934,55.713,59.493,58.909,55.798,57.586,60.316,57.565,58.948,55.708,56.001,53.395,50.113,51.326,54.475,52.517,50.38,53.486,54.483,51.06,51.345,54.695,52.937,50.104,52.263,54.599,51.599,50.317,53.679,53.47,49.907,48.963,52.045,51.643,48.047,48.752,51.754,50.074,47.185,49.759,51.821,48.652,47.628,51.179,51.224,47.741,46.314,42.819,42.472,40.145,40.013,41.937,44.792,45.015,45.048,47.926,49.814,49.365,50.835,53.7,54.364,54.356,56.953,59.126,58.939,59.745,63.334,62.22,59.628,62.146,64.379,61.43,60.601,64.189,63.352,60.277,62.511,64.869,62.074,60.345,63.644,62.394,59.806,57.009,55.509,52.94,49.737,46.881,44.091,40.672,41.926,44.845,42.623,40.255,43.153,44.483,41.14,40.377,40.06,43.427,41.399,39.926,43.195,44.059,45.714,48.055,51.787,52.856]
z = [22.843,23.59,24.938,21.75,20.664,17.004,15.554,12.625,10.515,11.426,10.612,7.197,6.38,7.213,5.289,2.212,2.374,2.568,-0.122,-2.386,-2.146,-2.776,-5.673,-7.236,-6.991,-8.249,-11.335,-12.173,-12.14,-14.213,-16.816,-17.287,-18.894,-20.731,-22.233,-23.449,-25.019,-22.985,-21.163,-17.535,-17.091,-15.151,-12.84,-12.319,-11.43,-9.135,-7.286,-6.815,-5.458,-3.095,-1.856,-1.077,0.804,2.73,3.836,4.989,6.846,8.458,11.05,10.365,14.012,14.722,11.501,12.403,16.085,15.595,12.708,15.035,17.788,15.905,14.923,18.568,19.614,17.04,18.119,14.671,13.95,13.558,10.672,7.252,5.631,8.139,8.735,5.016,4.64,7.525,5.719,2.61,4.736,6.119,2.545,1.727,4.703,3.504,-0.142,0.292,1.806,-0.884,-3.705,-2.197,-2.1,-5.725,-6.427,-4.986,-7.247,-10.337,-9.432,-7.862,-11.228,-13.127,-15.426,-16.219,-16.956,-13.591,-12.98,-15.012,-13.508,-11.856,-10.649,-7.067,-7.879,-9.607,-6.625,-4.242,-6.515,-6.456,-2.759,-0.672,1.124,4.045,4.427,4.843,8.299,10.488,13.051,13.748,12.371]
scatter3(x,y,z)

B = [x(:) y(:) ones(size(x(:)))] \ z(:);

xv = linspace(min(x), max(x), 10)';
yv = linspace(min(y), max(y), 10)';
[X,Y] = meshgrid(xv, yv);
Z = reshape([X(:), Y(:), ones(size(X(:)))] * B, numel(xv), []);
scatter3(x,y,z, 'filled')
hold on
mesh(X, Y, Z, 'FaceAlpha', 0.5)
hold off
view(-120, 35)
title(sprintf('Z = %+.3E\\cdotX %+.3E\\cdotY %+.3E', B))

p1 = [16.94, 64.869, -18.4909]; 
p2 = [-17.915, 37.932, 21.6431];

PA = [16.94, 37.932, -3.27456]
PB = [-17.915, 64.869,6.42682]


points=[pointA' pointB' pointC']; % using the data given in the question
fill3(points(1,:),points(2,:),points(3,:),'r')
grid on
alpha(0.3)

x2 = [-27.607, -7.803 , 27.052, 7.248];
y2 = [57.21 , 72.859, 45.922, 30.273];
z2 = [-7.131 , 20.572, 10.871, -16.832];

% This example assumes vectors are column vectors
% Must be 3 element vectors to perform cross product
v1 = [x2(2)-x2(1)
      y2(2)-y2(1)
      0];
v2 = [x2(3)-x2(1)
      y2(3)-y2(1)
      0];
v3 = [y2(3)-y2(1)
      z2(3)-z2(1)
      0];
n = cross(v1, v2, v3);
n_hat = n / norm(n, 2);

% the unused 4th point should have zero distance to the plane, so d4=0
p4 = [x2(4); y2(4); z2(4); 0];
d4 = dot(n_hat, p4)

% the point d5=[0,0,2] is 2 units above the plane, so d5=0
p5 = [0; 0; 2];
d5 = dot(n_hat, p5)
